# Supplementary material for: Synergistic Sono-Enhanced Photocatalytic Degradation of Antibiotics: Unlocking the Potential of Heterojunctions and Piezoactive Composite Membranes
Source: Polymers (Basel). 2026 Jul 1;18(13):1643. doi: 10.3390/polym18131643 (PMC13364294; doi:10.3390/polym18131643)
Supplement: Supplementary file 1 [file polymers-18-01643-s001.zip]

Archive with 1 entries (1 files):
- polymers-4322443-supplementary.pdf
